# Supplementary material for: Common predators and factors influencing their abundance in Anopheles funestus aquatic habitats in rural south-eastern Tanzania
Source: PLoS One. 2023 Jun 26;18(6):e0287655. doi: 10.1371/journal.pone.0287655 (PMC10292713; doi:10.1371/journal.pone.0287655)
Supplement: S1 Dataset — (CSV) [file pone.0287655.s003.csv]

Habitat.ID	PH	EC	DO	TDS	Temp	HabiType	Algae quantity	HabSiz	VegType	WaterTyp	WaterMov	WaterCol	WaterSou	Shade	WaterDepth	VegQty	AlgaeType	Envrn	Distance	funLav	gamLav	Othranoph	culexLav	Aeshnidae	Coenagrionidae	Dytiscidae	Notonectidae	Corixidae	Nepidae	Belostomatidae	Amphibian	unidentifiedspecies
65	7.82	179	5.6	90	26.6	Ditch	None	<100M	Emergent	Temporary	Slow	Clear	Rain	None	<50M	Abundant	None	Cultivated Fields	<100M	5	0	0	0	0	21	1	0	2	0	0	0	0
63	6.45	151	1.31	72	25.3	Man_Made_Constr	None	<100M	Emergent	Permanent	Stagnant	Clear	Others	Partial	<50M	Abundant	None	Scrubs	>100M	15	0	5	8	15	20	3	25	11	0	1	1	1
64	6.84	317	1.33	156	25.1	Man_Made_Constr	None	<100M	Emergent	Temporary	Stagnant	Clear	Rain	None	<50M	Abundant	None	Scrubs	<100M	3	1	2	0	1	7	0	0	9	1	0	0	0
68	6.13	74	1.12	37	26.7	Man_Made_Constr	None	<100M	Emergent	Permanent	Stagnant	Clear	Others	Partial	>50M	Moderate	None	Cultivated Fields	<100M	4	0	3	0	2	16	0	0	0	0	0	0	9
69	5.74	52	1.96	26	27.7	Man_Made_Constr	None	<100M	Emergent	Permanent	Slow	Clear	Others	Partial	>50M	Moderate	None	Cultivated Fields	>100M	6	2	0	3	9	7	0	0	1	0	0	2	0
71	6.4	280	3.11	141	26.7	Man_Made_Constr	None	<100M	None	Permanent	Stagnant	Clear	Others	Partial	>50M	None	None	Scrubs	>100M	30	3	0	19	0	0	2	1	0	0	0	14	0
67	6.51	175	1.4	86	27.5	Rice_Fields	None	>100M	Emergent	Temporary	Stagnant	Coloured	Rain	None	<50M	Abundant	None	Cultivated Fields	<100M	67	5	21	7	4	59	18	0	1	0	0	1	32
70	6.06	207	2.73	104	26.6	River_Stream	None	<100M	None	Temporary	Stagnant	Clear	Rain	Partial	<50M	None	None	Scrubs	>100M	14	0	0	112	0	0	0	0	0	0	0	9	0
66	6.83	121	3	60	26.3	Swamp	None	>100M	Emergent	Permanent	Slow	Coloured	Others	Partial	>50M	Moderate	None	Scrubs	>100M	22	1	4	18	30	47	2	1	1	0	3	2	19
76	6.2	92	2.9	56	27	Brick_SandPit	None	>100M	Emergent	Permanent	Slow	Coloured	Others	Partial	>50M	Moderate	None	Cultivated Fields	>100M	25	3	37	18	5	51	6	0	42	0	0	0	17
72	6.78	85	3.2	42	26.6	Ditch	None	<100M	Emergent	Permanent	Slow	Coloured	Rain	None	<50M	Moderate	None	Cultivated Fields	>100M	5	0	0	3	0	24	26	4	4	0	23	0	4
75	6.4	89	3.2	41	26.6	Ditch	None	<100M	Emergent	Permanent	Slow	Coloured	Rain	None	<50M	Moderate	None	Cultivated Fields	>100M	29	4	10	22	3	0	22	39	0	0	3	0	2
77	5.9	89	2.18	51	29.2	Ditch	None	<100M	Emergent	Permanent	Slow	Clear	Others	Partial	<50M	Moderate	None	Cultivated Fields	>100M	17	1	0	12	1	16	7	10	1	2	0	1	0
73	6.7	94	3.4	45	27.2	Swamp	None	>100M	Emergent	Permanent	Slow	Clear	Others	Partial	>50M	Moderate	None	Cultivated Fields	>100M	13	0	0	56	5	4	32	25	0	0	0	0	6
74	6.2	91	2.13	40	25.4	Swamp	None	>100M	Emergent	Permanent	Slow	Clear	Others	Partial	>50M	Moderate	None	Cultivated Fields	>100M	18	0	10	21	7	12	30	8	0	0	0	0	7
79	6.79	172	2.03	82	28.7	Brick_SandPit	None	>100M	Emergent	Temporary	Slow	Clear	Rain	Partial	>50M	Moderate	None	Cultivated Fields	<100M	15	3	0	24	4	6	5	0	0	0	0	2	6
78	6.58	184	2.14	92	27	Ditch	None	<100M	Emergent	Temporary	Slow	Clear	Rain	Partial	<50M	Abundant	None	Cultivated Fields	<100M	8	3	30	95	4	9	5	0	1	0	0	0	5
83	6.1	47	3.12	45	27.2	Man_Made_Constr	None	<100M	None	Permanent	Stagnant	Coloured	Others	Partial	<50M	None	None	Scrubs	<100M	10	0	0	8	5	7	23	36	12	8	0	0	0
85	5.8	42	2.07	32	26	Man_Made_Constr	None	<100M	None	Temporary	Stagnant	Clear	Others	Partial	<50M	None	None	Scrubs	<100M	16	0	0	0	0	0	0	51	0	0	0	0	0
82	6.02	46	3.18	23	27.2	River_Stream	None	<100M	Emergent	Permanent	Slow	Clear	Others	Partial	<50M	Moderate	None	Scrubs	>100M	14	1	0	3	0	20	0	0	12	8	0	0	32
80	6.27	56	3.18	26	26.9	Swamp	None	>100M	Emergent	Permanent	Slow	Clear	Others	Partial	>50M	Moderate	None	Cultivated Fields	<100M	19	0	8	71	10	33	3	3	45	1	0	0	13
81	6.23	53	3.16	26	26.6	Swamp	None	<100M	Emergent	Permanent	Slow	Clear	Others	Partial	>50M	Moderate	None	Cultivated Fields	<100M	13	0	20	60	5	37	0	0	18	1	0	1	5
84	6.01	47	2.16	23	25.9	Swamp	Moderate	>100M	Emergent	Permanent	Slow	Clear	Others	Partial	>50M	Abundant	B-Green & Filam	Scrubs	<100M	28	3	37	18	9	12	3	8	33	0	0	1	15
2	6.3	53	9.9	27	29.3	Man_Made_Constr	None	<100M	None	Temporary	Stagnant	Clear	Rain	Partial	<50M	None	None	Scrubs	>100M	2	4	1	4	8	4	0	44	0	0	0	0	0
1	5.9	309	7.4	123	28.9	River_Stream	None	>100M	None	Permanent	Slow	Clear	Others	Partial	>50M	None	None	Scrubs	>100M	310	80	12	36	1	293	0	0	0	0	0	0	12
3	5.9	434	6.45	217	28.4	River_Stream	None	>100M	None	Temporary	Slow	Clear	Rain	Partial	<50M	None	None	Scrubs	<100M	352	115	10	75	10	255	7	12	0	0	0	0	2
4	5.89	454	7.47	227	24.4	River_Stream	None	>100M	None	Permanent	Slow	Clear	Others	Partial	<50M	None	None	Cultivated Fields	<100M	28	4	0	1	0	83	0	2	0	0	0	1	1
5	5.8	448	6.68	224	26	River_Stream	None	<100M	None	Permanent	Slow	Clear	Others	Partial	<50M	None	None	Cultivated Fields	<100M	42	0	0	8	0	95	0	3	18	0	0	0	2
6	5.7	447	6.92	223	27.7	River_Stream	None	<100M	None	Permanent	Slow	Clear	Others	Partial	<50M	None	None	Cultivated Fields	<100M	13	7	0	0	1	156	0	0	2	1	0	0	3
7	5.9	444	6.4	215	27.6	River_Stream	None	<100M	None	Permanent	Slow	Clear	Others	Partial	<50M	None	None	Cultivated Fields	<100M	18	0	0	0	0	61	1	0	1	2	0	0	1
10	5.94	499	7.65	247	30.1	Man_Made_Constr	Abundant	<100M	Submerged	Permanent	Slow	Coloured	Rain	Partial	<50M	Moderate	B-Green	Scrubs	<100M	7	0	0	1	1	0	0	37	0	0	0	5	2
11	5.89	457	10.05	229	28.9	Man_Made_Constr	Moderate	<100M	Emergent	Temporary	Stagnant	Coloured	Rain	Partial	>50M	Moderate	NA	Scrubs	>100M	14	1	0	2	0	1	0	6	0	1	0	0	0
8	5.98	619	5.43	307	26.5	River_Stream	Moderate	<100M	Submerged	Permanent	Slow	Clear	Others	Partial	<50M	Moderate	Filamentous	Scrubs	<100M	5	0	0	1	4	10	1	0	0	0	0	38	2
9	5.89	473	7.27	236	25.5	River_Stream	None	<100M	Emergent	Permanent	Slow	Clear	Others	None	<50M	Moderate	None	Scrubs	>100M	12	0	0	0	0	10	0	0	0	1	0	11	0
18	5.9	126	10.43	93	27.5	Ditch	None	<100M	Emergent	Permanent	Slow	Clear	Others	Partial	<50M	Moderate	None	Cultivated Fields	<100M	11	0	0	0	0	0	0	1	1	0	0	187	7
17	6.12	265	3.35	108	27	Man_Made_Constr	None	<100M	Emergent	Permanent	Stagnant	Clear	Others	Partial	>50M	Moderate	None	Scrubs	>100M	20	0	0	2	0	2	1	5	0	0	0	0	0
12	6.12	390	7.2	151	23.7	River_Stream	None	<100M	Emergent	Permanent	Slow	Clear	Others	Partial	>50M	Moderate	None	Scrubs	>100M	64	0	0	0	0	142	14	0	1	0	2	0	1
13	5.93	370	7.69	185	26.2	River_Stream	None	<100M	Emergent	Permanent	Slow	Clear	Others	Partial	>50M	Moderate	None	Scrubs	>100M	8	0	0	0	0	77	0	2	0	0	0	4	1
14	5.95	362	7.68	180	28.1	River_Stream	None	<100M	Emergent	Permanent	Slow	Clear	Others	Partial	>50M	Moderate	None	Scrubs	>100M	21	0	0	0	0	45	0	0	0	0	0	34	0
15	5.93	389	8.33	194	25.5	River_Stream	None	<100M	Emergent	Permanent	Slow	Clear	Others	Partial	>50M	Moderate	None	Scrubs	>100M	26	0	0	0	0	59	0	0	0	2	0	0	1
16	6.5	473	5.88	236	27	River_Stream	None	<100M	Emergent	Permanent	Slow	Clear	Others	Partial	>50M	Moderate	None	Scrubs	>100M	9	0	0	0	0	117	0	3	0	0	0	2	4
20	6.36	168	5.3	85	24.1	Ditch	None	<100M	Emergent	Temporary	Stagnant	Clear	Rain	None	<50M	Moderate	None	Scrubs	>100M	39	1	0	30	0	0	0	0	0	0	0	0	0
21	6.13	196	2.5	395	26.6	Man_Made_Constr	None	<100M	Emergent	Permanent	Stagnant	Clear	Others	Partial	>50M	Moderate	None	Scrubs	>100M	21	2	0	0	62	214	0	183	12	0	0	0	5
22	6.11	578	3.93	270	26.5	Man_Made_Constr	None	<100M	Emergent	Permanent	Stagnant	Clear	Others	Partial	>50M	Moderate	None	Scrubs	>100M	10	1	0	9	0	1	0	0	0	0	0	0	0
23	6.11	494	5.79	247	27.4	Man_Made_Constr	None	<100M	Emergent	Temporary	Stagnant	Coloured	Rain	None	<50M	Moderate	None	Scrubs	>100M	9	0	0	0	0	0	0	1	0	0	0	0	0
24	6.14	612	3.53	302	25.6	Man_Made_Constr	None	<100M	Emergent	Temporary	Stagnant	Clear	Rain	Partial	<50M	Abundant	None	Scrubs	>100M	11	0	0	0	0	23	0	7	0	0	0	6	0
19	6.11	543	5.93	273	23.3	River_Stream	None	>100M	Emergent	Permanent	Slow	Clear	Others	Partial	>50M	Moderate	None	Cultivated Fields	>100M	16	0	0	1	0	139	0	0	0	0	0	0	0
25	6.14	242	5.84	120	31.9	Brick_SandPit	Moderate	<100M	Emergent	Temporary	Stagnant	Clear	Rain	Partial	>50M	Moderate	Filamentous	Cultivated Fields	<100M	57	5	0	65	15	24	15	0	0	0	2	3	0
26	6.1	222	2.35	110	28.1	Brick_SandPit	None	>100M	Emergent	Temporary	Stagnant	Clear	Rain	Partial	>50M	Moderate	None	Cultivated Fields	<100M	4	0	0	50	5	18	3	32	9	0	9	6	1
27	6.52	208	11.69	104	33.6	Brick_SandPit	Abundant	>100M	Emergent	Temporary	Stagnant	Clear	Rain	Partial	<50M	Moderate	Filam & Green & Brown	Scrubs	<100M	17	16	0	11	0	1	1	0	0	0	0	0	0
29	6.41	179	7.45	89	28.1	Brick_SandPit	None	<100M	Emergent	Temporary	Stagnant	Coloured	Rain	Partial	<50M	Moderate	None	Cultivated Fields	<100M	27	0	0	2	11	133	0	11	34	0	0	0	0
28	6.59	185	3.45	92	24.9	Man_Made_Constr	Moderate	<100M	Emergent	Permanent	Stagnant	Clear	Rain	Partial	>50M	Moderate	Filamentous	Cultivated Fields	<100M	23	0	0	29	27	285	12	39	70	0	0	1	0
30	6.31	475	10.59	237	30.3	River_Stream	None	>100M	Emergent	Permanent	Slow	Clear	Others	Partial	<50M	Moderate	None	Scrubs	>100M	29	0	0	4	1	147	0	0	1	0	1	0	0
31	6.16	500	8.06	28.7	29	River_Stream	Moderate	>100M	Emergent	Permanent	Slow	Clear	Others	Partial	>50M	Moderate	B-Green	Scrubs	>100M	23	0	0	1	0	47	0	0	4	0	0	0	0
35	6.23	386	10.58	193	28.3	Ditch	None	<100M	Emergent	Permanent	Slow	Clear	Others	None	<50M	Abundant	None	Cultivated Fields	<100M	18	3	0	0	0	12	0	0	0	0	0	0	0
36	6.6	392	10.08	197	28.4	Ground_Pool	Moderate	<100M	Emergent	Permanent	Slow	Clear	Others	Partial	<50M	Moderate	B-Green	Cultivated Fields	<100M	19	3	0	12	0	46	0	0	4	0	0	1	0
34	6.35	438	4.57	219	29.1	Rice_Fields	Moderate	<100M	Emergent	Temporary	Stagnant	Clear	Rain	None	<50M	Abundant	B-Green	Cultivated Fields	>100M	14	1	0	42	1	16	0	10	1	2	0	1	0
32	6.4	407	9.56	204	25.3	River_Stream	Abundant	>100M	Emergent	Permanent	Slow	Clear	Others	Partial	>50M	Abundant	Filamentous	Scrubs	<100M	267	3	0	104	0	234	0	1	10	0	0	6	0
33	6.25	40.1	10.31	200	26.7	River_Stream	Moderate	>100M	Emergent	Permanent	Slow	Clear	Others	Partial	>50M	Abundant	Filamentous	Scrubs	<100M	77	0	0	77	1	118	0	6	6	0	0	3	0
37	6.15	409	12.5	204	26.8	River_Stream	None	<100M	Emergent	Permanent	Slow	Clear	Others	Partial	<50M	Moderate	None	Cultivated Fields	>100M	168	0	0	1	2	26	0	0	0	0	0	0	0
38	6.47	313	2.68	158	26.1	Brick_SandPit	None	<100M	Emergent	Permanent	Stagnant	Clear	Others	Partial	<50M	Abundant	None	Scrubs	<100M	17	0	1	2	2	20	0	13	140	0	0	0	0
41	6.36	315	15.93	157	27.2	Brick_SandPit	Abundant	>100M	Emergent	Temporary	Stagnant	Coloured	Rain	None	<50M	Abundant	B-Green & Filam	Cultivated Fields	<100M	133	0	0	6	4	41	7	28	0	2	1	5	0
39	6.31	260	11.17	130	30.4	River_Stream	Moderate	<100M	Emergent	Permanent	Slow	Clear	Others	Partial	<50M	Abundant	Filamentous	Cultivated Fields	<100M	19	0	0	2	0	65	0	1	39	0	0	0	0
43	6.18	183	13.57	91	28.3	River_Stream	Abundant	<100M	Emergent	Permanent	Slow	Clear	Others	Partial	>50M	Moderate	Filam & Green	Scrubs	>100M	127	1	7	12	0	176	0	0	44	0	0	1	0
40	6.16	282	10.17	144	30.3	River_Stream	Moderate	>100M	Emergent	Permanent	Slow	Clear	Others	Partial	<50M	Abundant	B-Green & Filam	Cultivated Fields	<100M	109	1	0	0	6	161	0	8	14	0	0	8	1
42	6.42	156	9.11	79	29	River_Stream	Moderate	<100M	None	Permanent	Slow	Clear	Others	Partial	>50M	None	B-Green	Scrubs	>100M	130	2	0	0	0	47	0	3	12	0	0	0	0
45	6.56	296	5.4	148	28.4	Brick_SandPit	None	<100M	Emergent	Temporary	Stagnant	Coloured	Rain	Partial	<50M	Abundant	None	Cultivated Fields	<100M	25	1	0	2	0	28	8	7	4	0	0	0	0
46	6.43	287	6.04	129	31.1	Brick_SandPit	None	<100M	Emergent	Temporary	Stagnant	Clear	Rain	Partial	<50M	Abundant	None	Cultivated Fields	<100M	37	0	0	0	39	32	0	12	1	0	0	5	0
47	6.26	259	5.1	129	29.7	Brick_SandPit	None	<100M	Emergent	Temporary	Stagnant	Coloured	Rain	Partial	<50M	Abundant	None	Cultivated Fields	<100M	66	2	0	10	11	25	1	13	3	1	5	4	0
48	6.4	254	7.87	126	28.2	Brick_SandPit	None	<100M	Emergent	Temporary	Stagnant	Clear	Rain	Partial	<50M	Abundant	None	Cultivated Fields	<100M	30	2	0	0	3	17	0	8	0	0	0	0	0
44	6.7	126	2.09	63	26.1	Man_Made_Constr	Abundant	<100M	Emergent	Temporary	Stagnant	Clear	Rain	Partial	<50M	Abundant	Filamentous	Cultivated Fields	<100M	3	0	0	2	4	48	0	31	4	0	0	0	0
51	6.61	309	3.6	156	29.6	Man_Made_Constr	None	<100M	None	Temporary	Stagnant	Clear	Rain	Partial	>50M	None	None	Scrubs	>100M	12	1	0	0	3	9	8	9	0	0	0	0	1
53	6.49	118	9.66	59	36.4	River_Stream	None	<100M	Emergent	Permanent	Slow	Clear	Others	Partial	>50M	Abundant	None	Scrubs	>100M	19	0	0	0	1	6	0	0	0	1	0	0	1
49	7	120	16.56	60	29.6	Spring_Fed_Pool	Abundant	>100M	Emergent	Permanent	Stagnant	Clear	Others	None	>50M	Abundant	B-Green	Cultivated Fields	>100M	34	0	0	49	29	23	1	35	1	1	0	1	1
50	6.76	104	5.9	52	30.2	Spring_Fed_Pool	None	>100M	Emergent	Permanent	Stagnant	Coloured	Others	None	>50M	Moderate	None	Scrubs	>100M	16	0	0	10	6	70	0	38	3	1	0	3	1
52	6.72	119	9.69	60	36.3	River_Stream	None	<100M	Emergent	Permanent	Slow	Clear	Others	Partial	<50M	Moderate	None	Scrubs	>100M	13	3	0	0	2	13	0	0	1	0	1	0	0
54	6.85	159	1.76	78	27.5	River_Stream	None	<100M	Emergent	Permanent	Slow	Clear	Others	Partial	>50M	Moderate	None	Scrubs	>100M	2	0	0	0	0	147	2	0	171	0	4	0	20
55	7.25	105	5.02	52	30.2	River_Stream	Moderate	>100M	Emergent	Permanent	Slow	Clear	Others	Partial	>50M	Abundant	B-Green	Cultivated Fields	>100M	26	7	9	4	0	96	2	0	55	0	1	0	34
56	7.22	105	4.38	52	31.1	River_Stream	None	>100M	Emergent	Permanent	Slow	Clear	Others	None	>50M	Moderate	None	Cultivated Fields	>100M	1	6	2	1	0	64	4	0	46	0	5	0	19
57	7.09	130	4.14	66	31.1	River_Stream	None	>100M	Emergent	Permanent	Slow	Clear	Others	None	>50M	Moderate	None	Cultivated Fields	>100M	24	13	24	2	0	97	9	0	57	1	10	0	49
58	7.36	109	4.64	54	29.2	River_Stream	None	>100M	Emergent	Permanent	Slow	Clear	Others	None	>50M	Moderate	None	Cultivated Fields	>100M	60	32	71	1	3	101	20	0	43	3	4	0	24
61	6.98	81	4.34	30.9	30.6	River_Stream	None	>100M	Emergent	Permanent	Slow	Clear	Others	None	>50M	Moderate	None	Cultivated Fields	>100M	25	13	33	4	8	99	3	0	28	7	19	0	4
62	6.94	80	4.25	40	30.4	River_Stream	None	>100M	Emergent	Permanent	Slow	Clear	Others	None	>50M	Moderate	None	Cultivated Fields	>100M	28	17	16	1	11	98	5	0	27	0	9	0	16
59	5.93	156	6.24	78	30.5	Man_Made_Constr	None	<100M	Emergent	Temporary	Stagnant	Clear	Rain	None	<50M	Moderate	None	Cultivated Fields	>100M	5	6	0	5	4	0	0	0	0	1	0	0	0
60	6.5	123	9.98	61	31.6	Man_Made_Constr	None	<100M	None	Temporary	Stagnant	Coloured	Rain	None	>50M	None	None	Cultivated Fields	>100M	2	55	0	20	0	0	0	0	0	0	0	0	0
